# Supplementary material for: Integrative taxonomy, biogeography and conservation of freshwater mussels (Unionidae) in Russia
Source: Sci Rep. 2020 Feb 20;10:3072. doi: 10.1038/s41598-020-59867-7 (PMC7033218; doi:10.1038/s41598-020-59867-7)
Supplement: Supplementary file 2 — Dataset 1 [file 41598_2020_59867_MOESM2_ESM.xlsx]

## Sheet: Dataset
Dataset 1. Presence-absence distribution data on native freshwater mussel species (Unionidae) from Russia (colors in the first column correspond to those in Fig. 7 and Supplementary Fig. 4)
Species	Anodonta anatina	Anodonta cygnea	Pseudanodonta complanata	Buldowskia suifunica	Buldowskia shadini	Amuranodonta kijaensis	Beringiana beringiana	Sinanodonta lauta	Sinanodonta schrenkii	Cristaria plicata	Lanceolaria grayii	Unio pictorum	Unio tumidus	Unio crassus	Middendorffinaia mongolica	Nodularia douglasiae	Reference
Rivers of the White Sea drainage (Onega, Northern Dvina, and others)	1	0	0	0	0	0	0	0	0	0	0	1	1	0	0	0	This study
Rivers of the Barents Sea drainage (Pechora, Indiga, and others)	1	0	0	0	0	0	0	0	0	0	0	1	1	0	0	0	This study
Rivers of the Baltic Sea drainage (Neva, Volkhov, and others)	1	1	1	0	0	0	0	0	0	0	0	1	1	1	0	0	This study
Rivers of the Caspian Sea drainage (Volga and Ural)	1	1	1	0	0	0	0	0	0	0	0	1	1	1	0	0	This study
Rivers of the Black Sea drainage (Don, Dnieper, and others)	1	1	1	0	0	0	0	0	0	0	0	1	1	1	0	0	This study
Ob'-Irtysh Basin	1	0	0	0	0	0	0	0	0	0	0	0	0	0	0	0	This study
Taz Basin	1	0	0	0	0	0	0	0	0	0	0	0	0	0	0	0	This study
Yenisei Basin	1	0	0	0	0	0	0	0	0	0	0	0	0	0	0	0	This study
Lake Baikal and Selenga Basin	1	0	0	0	0	0	0	0	0	0	0	0	0	0	0	0	This study
Lena Basin	1	0	0	0	0	0	0	0	0	0	0	0	0	0	0	0	This study
Rivers of the East Siberian Sea drainage (Indigirka, Kolyma, and others)	0	0	0	0	0	0	1	0	0	0	0	0	0	0	0	0	This study
Rivers of the Chukotka Sea drainage	0	0	0	0	0	0	1	0	0	0	0	0	0	0	0	0	This study
Rivers of the Bering Sea drainage	0	0	0	0	0	0	1	0	0	0	0	0	0	0	0	0	This study
Rivers of the Okhotsk Sea drainage	0	0	0	0	0	0	1	0	0	0	0	0	0	0	0	1	This study; Refs. 1-2
Coastal rivers of the Japan Sea drainage northeast of Vladivostok (from Kievka River up to the Tatar Strait)	0	0	0	0	0	0	1	0	0	0	0	0	0	0	0	0	This study
Sakhalin Island	0	0	0	0	0	0	1	0	0	1	0	0	0	0	0	1	This study; Refs. 3-4
Kurile Archipelago	0	0	0	0	0	0	1	0	0	0	0	0	0	0	0	0	This study
Amur Basin	0	0	0	0	1	1	0	0	1	1	1	0	0	0	1	1	This study
Razdolnaya Basin	0	0	0	1	0	0	0	0	1	0	0	0	0	0	1	1	This study; Ref. 5
Coastal rivers of the Japan Sea drainage west of Nakhodka	0	0	0	1	0	0	0	0	0	0	0	0	0	0	1	0	This study; Refs. 6-7
Coastal rivers of the Japan Sea drainage southwest of Vladivostok	0	0	0	1	0	0	0	1	0	0	0	0	0	0	1	0	This study
References
1. Martynov, A. V. & Chernyshev, A. V. New and rare species of freshwater bivalves from the Soviet Far East. Zoologicheskii Zhurnal 71, 18–23 (1992).
2. Bogatov, V. V. The first Middendorffinaia (Bivalvia, Unionoidea) in Okhotsk Region. Zoologicheskii Zhurnal 79, 862–862 (2000).
3. Bogatov, V. V. New data on Unioniformes of Sakhalin Island. Byulleten Dalnevostochnogo Malakologicheskogo Obshchestva 5, 71–77 (2001).
4. Prozorova, L. A., Bogatov, V. V. & Sayenko, E. M. New data on the freshwater mollusk fauna of Sakhalin Island. Flora and fauna of Sakhalin Island: Materials of International Sakhalin Project 1, 138–144 (2004).
5. Sayenko, E. M., Soroka, M. & Kholin, S. K. Comparison of the species Sinanodonta amurensis Moskvicheva, 1973 and Sinanodonta primorjensis Bogatov et Zatrawkin, 1988 (Bivalvia: Unionidae: Anodontinae) in view of variability of the mitochondrial DNA cox1 gene and conchological features. Biology Bulletin 44, 266–276 (2017).
6. Moskvicheva, I. M. Unionoidea (Bivalvia) of the Amur and the Marine Territory Basin. Zoologicheskii Zhurnal 52, 1458–1471 (1973).
7. Sayenko, E. M. & Kholin, S. K. New data on rare pearl mussels in the genus Middendorffinaia (Bivalvia: Unionidae: Nodulariinae). in VIII Far Eastern Conference on Nature Reserves Management and Studies. Vol. 2 (ed. Starchenko, V.M.) 32–36 (Far Eastern Branch of the Russian Academy of Sciences, 2007).
